# Supplementary material for: Peril in the market-classification and dosage of species used as anti-diabetics in Lima, Peru
Source: J Ethnobiol Ethnomed. 2013 May 30;9:37. doi: 10.1186/1746-4269-9-37 (PMC3738155; doi:10.1186/1746-4269-9-37)
Supplement: Additional file 1 — Medicinal species found in the present study compared to literature. [file 1746-4269-9-37-S1.xls]

## Sheet: Hoja1
Reference	Family	Species	Vernacular name	Therapeutic use	Plant in the market	Part used	Form of use	Administration	Remarks	Origin
Albán, 1984	Gentianaceae	Gentianella alborosea (Gilg) Fabris	Hircampuri & Hercampuri	Gastric secretion stimulant, anti-inflammatory (liver), blood purification	Entire plant, dry, packaged	Stems, leaves, flowers	Tea		Boil entire plant in water, let settle, drink a little in fast or after food.	Huaraz, Huancayo
	Gentianaceae	Gentianella graminea (H.B.K.) Fabris	Corpus huay & Chinchimalí	Stimulation of bile secretion, anti-inflammatory (liver), blood purification	Entire plant, dry, packaged	Stems, leaves, flowers	Tea		Boil entire plant in water, let settle, drink.	Cajamarca
	Gentianaceae	Gentianella thyrsoidea (Hook.) Fabris	Huallpa pachaqui, Japachanchara, Tucumia	Stimulation of bile secretion, anti-inflammatory (liver), antidiabetic	Entire plant, fresh	Stems, leaves, flowers	Tea		Boil entire plant in water, let settle, drink a little in fast or after food.	Huaraz
	Moraceae	Morus nigra L.	Mora	Antehelmintic	Leaves, fresh	Hojas	Tea			Lima
Brack Egg, 1999	Pteridaceae	Cheilanthes bonariensis (Willd.) Proctor	Cuti cuti	Febrifuge	Entire plant, dry	Entire plant		Oral	Boiled
	Gentianaceae	Gentiana sedifolia HBK	Hercampure	Aphrodisiac		Leaves		Oral
	Gentianaceae	Gentianella alborosea (Gilg) Fabris	Hercampuri	Diabetes, diuretic, cholesterol		Leaves		Oral	Boiled
	Gentianaceae	Gentianella bicolor (Wedd.) Pringle	Corpus huay & Chinchimalí	Diabetes		Leaves		Oral
	Gentianaceae	Gentianella thyrsoidea (Hook.) Fabris	Corpus huay & Chinchimalí	Diabetes		Leaves		Oral
	Geraniaceae	Geranium dielsianum Kunth.	Pasuchaca	Diabetes		Leaves		Oral	Boiled
Bussmann et al. 2006	Adiantaceae	Pellaea ternifolia C. Chr.	Cuti Cuti, Cute Cute, Cuticuti, Cute-Cute Amarillo, Cuti Cuti Amarillo	Diabetes, Liver		Whole plant, fresh	Tea	Oral	5g per 1l of water, drink 3 times per day for 1 week.
	Gentianaceae	Gentianella bicolor (Wedd.) J. Pringle	Corpus Way, Corposhuar, Hornamo Leon	Arthritis, Diabetes, Bone pain, Cholesterol, Gastritis, Liver, Blood, Rheumatism		Whole plant, fresh or dried	Tea	Oral	Boiled 2-3 minutes, 1l daily as needed. Tea is very bitter.
	Gentianaceae	Gentianella bruneotricha (Gilg.) J.S. Pringle.	Anga Macha	Infection of the uterus, After giving birth		Whole plant, fresh	Tea	Oral	1/2l of water with 5g of Valeriana Estrella and 5g of Anga Macha. Let boil for 3 minutes. Drink hot.1 glass 3 times a day for 2 to 3 days.
	Gentianaceae	Gentianella crassicaulis J.S. Pringle	Violeta Genciana	Gastritis, Diabetes (special types), Dizziness		Whole plant, fresh or dried	Tea	Oral	Boil 30g per 1l water, 3-5 min. Combine with Pasuchaca, Amargon, Corpus Way. 3-4 glasses per day for 15-30 days.
	Gentianaceae	Gentianella dianthoides (H.B.K.) Fabris	Genciana, Egenciana, Amargon, Campanilla	Liver, Kidneys, Blood, Purgative to loosen the stomach, Diabetes, Cleansing, Blood irrigation, Blood problems, Liver Infection		Whole plant, fresh	Tea	Oral	Boil 10g Genciana with 1l water for 2 minutes. 1 time per day, take before eating, in the evening, every other day, for 1 week. Overdosing can cause miscarriage in pregnant women. The plant contains cortizone.
	Gentianaceae	Gentianella graminea (H.B.K.) Fabris	Sumaran, Chinchimali, Corpushuay	Diabetes, Liver, Blood, Burn fat, Intestinal fever, Cough, Fever, Infection, Allergies of the Blood, Varicose veins, Blood purification, Inflammation of the liver, Blood detoxification		Whole plant, fresh or dried		Oral	20g per 1l water. 1l daily, 1 week, best with food, because it has a bitter taste. Drink cool while the patient is fasting. Exceeding doseage can lead to blindness.
	Geraniaceae	Geranium ayavacense Willd ex H.B.K.	Puli Punchi, Pasuchaca, Pachuchaca, Miscamisca	Diabetes		Whole plant, fresh or dried	Tea	Oral	Boil 1l water 3 minutes, then add 10g Pasuchaca and 1/2 leaf of Nogal. Combine with Culein and Citrodora. 4 cups per day for life.
	Geraniaceae	Geranium sesiliflorum Cavanilles	Puli Punchi, Pasuchaca, Pachuchaca, Miscamisca	Diabetes		Whole plant, fresh or dried	Tea	Oral	Boil 1l water 3 minutes, then add 10g Pasuchaca and 1/2 leaf of Nogal. Combine with Culein and Citrodora. 4 cups per day for life.
	Moraceae	Morus alba L.	Morera	Diabetes		Leaves and Stems, fresh or dried	Tea	Oral	Boil in 1l of water 4 leaf for 3 min. Drink lukewarm, 1 cup 3-4x per day or as needed, for life.
Bussmann et al. 2009	Gentianaceae	Gentianella alborosea (Grimes) Pringle	Hercampuri	Diabetes		Entire plant	Tea	oral	Boiled
	Gentianaceae	Gentianella bicolor (Wedd.) J. Pringle	Corpus Way (Hornamo Leon)	Diabetes		Entire plant	Tea	oral	Boiled
	Gentianaceae	Gentianella crasicaulis J. Pringle	Hojas de Violeta	Diabetes		Entire plant	Tea	oral	Boiled
	Gentianaceae	Gentianella dianthoides (H.B.K.) Fabris	Amargon (Genciana)	Diabetes		Entire plant	Tea	oral	Boiled
	Gentianaceae	Gentianella graminea (H.B.K.) Fabris	Chinchimali (Sumaran)	Diabetes		Entire plant	Tea	oral	Boiled
	Gentianaceae	Gentianella sp.	Anga Macha	Diabetes		Entire plant	Tea	oral	Boiled
	Geraniaceae	Geranium ayavacense Willd ex H.B.K.	Pachachanga (Pachuchuaca, Miscamisa)	Diabetes		Entire plant	Tea	oral	Boiled
	Geraniaceae	Geranium sesiliflorum Cavanilles	Pasuchaca (Miscamisca)	Diabetes		Entire plant	Tea	oral	Boiled
	Polypodiaceae	Notholaena nivea (Poir.) Desv.	Doradilla	Diabetes		Entire plant	Tea	oral	Boiled
	Adiantaceae	Pellaea ternifolia C. Chr.	Cuti Cuti	Diabetes		Entire plant	Tea	oral	Boiled
Bussmann & Glenn, 2010	Gentianaceae	Gentianella bicolor (Wedd.) J. Pringle	Corpus Way, Corposhuar, Hornamo Leon	Diabetes	Entire plant, fesh or dry	Stems, leaves, flowers	Tea	oral	Boiled 2-3 min, 1 L daily as needed. Tea is very bitter.	Northern Peru
	Gentianaceae	Gentianella crassicaulis J.S. Pringle	Violeta Genciana	Diabetes	Entire plant, fesh or dry	Stems, leaves, flowers	Tea	oral	Boil 30 g per 1 L water, 3-5 min. Combine with pasuchaca, amargon, corpus way. 3-4 glasses per day for 15-30 days.	Northern Peru
	Gentianaceae	Gentianella graminea (H.B.K.) Fabris	Sumaran, Chinchimali, Corpushuay	Diabetes	Entire plant, fesh or dry	Stems, leaves, flowers	Tea	oral	20 g per 1 L water. 1l daily, 1 week, best with food, because it has a bitter taste. Drink cool while the patient is fasting. Exceeding dosage can lead to blindness.	Northern Peru
	Geraniaceae	Geranium ayavacense Willd ex H.B.K.	Puli Punchi, Pasuchaca, Miscamisca	Diabetes	Entire plant, fesh or dry	Entire plant	Tea	oral	Boil 1 L water 3 min, then add 10 g Pasuchaca and 1/2 leaf of Nogal. Combine with culein and citrodora. 4 cups per day for life.	Northern Peru
	Geraniaceae	Geranium sesiliflorum Cavanilles	Puli Punchi, Pasuchaca, Miscamisca	Diabetes	Entire plant, fesh or dry	Entire plant	Tea	oral	Boil 1 L water 3 min, then add 10 g pasuchaca and 1/2 leaf of Nogal. Combine with culein and citrodora. 4 cups per day for life.	Northern Peru
	Adiantaceae	Pellaea ternifolia C. Chr.	Cuti Cuti, Cute Cute, Cute Cute Amarillo	Diabetes	Entire plant, dry, packaged	Entire plant	Tea	oral	5 g per 1 L of water, drink 3 times per day for 1 week.	Northern Peru
Bussmann et al., 2013 (this study)	Pteridaceae	Argyrochosma nivea (Poir.) Desv.	Cuti Cuti, Cuti Cuti hembra	Diabetes, Gastritis	Entire plant, dry	Entire plant	Tea	oral	Boiled	Cerro de Pasco y Junín
	Pteridaceae	Cheilanthes bonariensis (Willd.) Proctor	Cuti cuti macho	Diabetes	Entire plant, dry	Entire plant	Tea	oral	Boiled
	Gentianaceae	Gentianella incurva (Hook.) Fabr.	Hercampuri	Liver, Diabetes, Cholesterol, Colagogue	Entire plant, dry	Entire plant	Tea	oral	Boiled	Northern Peruvian Forests
	Gentianaceae	Gentianella nitida (Grieseb.) Fabris	Hercampuri	Blood purification, Diabetes, Cholesterol, liver, varicose veins, gallbladder, weight loss, lower blood pressure	Entire plant, dry	Entire plant	Tea	oral	Boiled	Northern Peruvian Forests, Sierra, Cerro de Pasco, Lagunas de Junín
	Gentianaceae	Gentianella thyrsoidea (Hook.) Fabris	Hercampuri	Diabetes	Entire plant, fresh	Entire plant	Tea	oral	Boiled	Sierra, Huaraz, Ancash
	Gentianaceae	Gentianella tristicha (Gilg.) J.S. Pringle	Pasuchaca	Diabetes	Entire plant, dry	Entire plant	Tea	oral	Boiled	Junín Huánuco
	Geraniaceae	Geranium sessiliflorum Cav.	Pasuchaca	Diabetes	Entire plant, dry	Entire plant	Tea	oral	Boiled	Junín Huánuco, Cerro de Pasco
	Moraceae	Morus alba L.	Mora Mora	Diabetes	Leaves, fresh	Leaves	Tea	oral	Boiled
